# Supplementary material for: Genistein Supplementation Affects Mineral Homeostasis in Rats with Mammary Cancer
Source: Foods. 2026 Mar 16;15(6):1040. doi: 10.3390/foods15061040 (PMC13025938; doi:10.3390/foods15061040)
Supplement: Supplementary file 1 [file foods-15-01040-s001.zip]

Archive with 1 entries (1 files):
- foods-4177749-supplementary.pdf
